# Supplementary material for: Environmental versus operational drivers of drifting FAD beaching in the Western and Central Pacific Ocean
Source: Sci Rep. 2019 Sep 30;9:14005. doi: 10.1038/s41598-019-50364-0 (PMC6768996; doi:10.1038/s41598-019-50364-0)
Supplement: Supplementary file 2 — Supplementary Dataset 1 [file 41598_2019_50364_MOESM2_ESM.xlsx]

## Sheet: beach_cells
Table S1. Deployment and beaching positions per 1° grid cell of observed dFADs in the WCPO in 2016-2017.
Deployment				Beaching
Latitude	Longitude	Year	Quarter	Latitude	Longitude	Year	Quarter	Number of dFADs
-14.5	152.5	2016	1	-4.5	154.5	2016	2	1
-14.5	155.5	2016	2	-8.5	143.5	2016	3	1
-14.5	172.5	2016	2	-9.5	141.5	2017	1	1
-14.5	172.5	2017	3	-10.5	152.5	2017	4	1
-14.5	172.5	2017	3	-9.5	161.5	2017	3	1
-13.5	152.5	2016	1	-9.5	141.5	2017	2	1
-13.5	163.5	2017	1	-11.5	160.5	2017	1	1
-13.5	171.5	2017	1	-8.5	158.5	2017	4	1
-13.5	171.5	2017	3	-9.5	150.5	2017	4	1
-13.5	176.5	2016	1	-7.5	159.5	2016	4	1
-12.5	164.5	2017	1	-10.5	152.5	2017	2	1
-12.5	167.5	2017	1	-11.5	160.5	2017	1	1
-12.5	169.5	2016	2	-11.5	166.5	2016	2	1
-12.5	170.5	2016	1	-10.5	161.5	2016	1	1
-12.5	178.5	2016	2	-9.5	150.5	2016	4	1
-12.5	179.5	2016	3	-11.5	166.5	2017	1	1
-12.5	179.5	2017	1	-10.5	166.5	2017	3	1
-11.5	-178.5	2016	3	-9.5	141.5	2017	3	1
-11.5	-178.5	2017	2	-9.5	161.5	2017	4	1
-11.5	-147.5	2017	3	-11.5	-151.5	2017	4	1
-11.5	158.5	2016	4	-11.5	153.5	2017	2	1
-11.5	160.5	2016	2	-11.5	160.5	2016	2	1
-11.5	170.5	2016	4	-11.5	166.5	2016	4	1
-10.5	-179.5	2017	1	-4.5	153.5	2017	4	1
-10.5	-177.5	2016	3	-10.5	150.5	2017	3	1
-10.5	-177.5	2017	2	-10.5	161.5	2017	3	1
-10.5	153.5	2017	2	-8.5	151.5	2017	2	1
-10.5	155.5	2017	2	-10.5	152.5	2017	3	1
-10.5	158.5	2016	4	-11.5	160.5	2017	1	1
-10.5	159.5	2017	1	-11.5	154.5	2017	1	1
-10.5	164.5	2017	1	-13.5	166.5	2017	1	1
-10.5	165.5	2017	1	-9.5	161.5	2017	3	1
-10.5	165.5	2017	4	-10.5	165.5	2017	4	1
-10.5	166.5	2017	4	-10.5	165.5	2017	4	1
-10.5	168.5	2017	1	-15.5	166.5	2017	3	1
-10.5	169.5	2017	1	-9.5	161.5	2017	3	1
-10.5	177.5	2016	2	-10.5	162.5	2016	4	1
-9.5	-179.5	2017	1	-7.5	178.5	2017	2	1
-9.5	-177.5	2017	1	-7.5	178.5	2017	2	1
-9.5	-176.5	2017	2	-9.5	161.5	2017	4	1
-9.5	-176.5	2017	3	-10.5	166.5	2017	4	1
-9.5	-175.5	2016	3	-16.5	178.5	2016	4	1
-9.5	142.5	2017	2	-9.5	141.5	2017	2	1
-9.5	156.5	2016	4	-8.5	161.5	2017	1	1
-9.5	156.5	2017	1	-8.5	160.5	2017	2	1
-9.5	156.5	2017	4	-9.5	159.5	2017	4	1
-9.5	157.5	2016	2	-3.5	152.5	2016	2	1
-9.5	159.5	2017	1	-10.5	161.5	2017	1	1
-9.5	163.5	2016	4	-11.5	166.5	2017	3	1
-9.5	164.5	2017	2	-1.5	149.5	2017	4	1
-9.5	165.5	2017	4	-11.5	166.5	2017	4	1
-9.5	168.5	2017	2	-11.5	160.5	2017	2	1
-9.5	175.5	2016	2	-7.5	155.5	2017	3	1
-9.5	177.5	2017	1	-8.5	178.5	2017	1	1
-9.5	177.5	2017	1	-8.5	178.5	2017	2	1
-9.5	178.5	2016	1	-20.5	148.5	2017	1	1
-9.5	178.5	2016	1	-14.5	144.5	2017	2	1
-9.5	179.5	2017	1	-11.5	160.5	2017	4	1
-8.5	-179.5	2016	1	-11.5	160.5	2016	3	1
-8.5	-179.5	2016	2	-11.5	166.5	2016	4	1
-8.5	-178.5	2016	2	-11.5	153.5	2017	2	1
-8.5	-178.5	2016	2	-8.5	178.5	2016	3	1
-8.5	-178.5	2016	2	-8.5	178.5	2017	4	1
-8.5	-178.5	2017	1	-8.5	157.5	2017	3	1
-8.5	-176.5	2016	3	-9.5	143.5	2017	3	1
-8.5	-176.5	2016	3	-6.5	149.5	2017	3	1
-8.5	-151.5	2017	1	-5.5	-155.5	2017	4	1
-8.5	153.5	2017	4	-10.5	165.5	2017	4	1
-8.5	153.5	2017	4	-7.5	155.5	2017	4	1
-8.5	154.5	2017	4	-9.5	152.5	2017	4	1
-8.5	155.5	2017	1	-10.5	166.5	2017	2	1
-8.5	159.5	2017	2	-9.5	159.5	2017	2	1
-8.5	160.5	2017	4	-8.5	160.5	2017	4	1
-8.5	162.5	2016	2	-9.5	161.5	2016	3	1
-8.5	162.5	2017	2	-8.5	159.5	2017	4	1
-8.5	163.5	2017	3	-7.5	158.5	2017	4	1
-8.5	164.5	2016	4	-8.5	159.5	2017	3	1
-8.5	165.5	2017	1	-8.5	151.5	2017	3	1
-8.5	165.5	2017	1	-1.5	149.5	2017	3	1
-8.5	166.5	2017	2	-8.5	160.5	2017	2	1
-8.5	166.5	2017	2	-6.5	155.5	2017	3	1
-8.5	167.5	2016	1	-11.5	154.5	2017	2	1
-8.5	167.5	2017	1	-6.5	150.5	2017	3	1
-8.5	168.5	2017	2	-8.5	159.5	2017	4	1
-8.5	169.5	2017	1	-9.5	159.5	2017	3	1
-8.5	169.5	2017	1	-4.5	154.5	2017	4	1
-8.5	170.5	2017	1	-10.5	166.5	2017	3	1
-8.5	171.5	2017	1	-5.5	154.5	2017	2	1
-8.5	175.5	2016	1	-8.5	178.5	2016	1	1
-8.5	175.5	2016	2	-8.5	178.5	2016	4	1
-8.5	176.5	2016	2	-7.5	178.5	2017	1	1
-8.5	177.5	2016	1	-11.5	166.5	2016	3	1
-8.5	177.5	2016	3	-11.5	154.5	2017	1	1
-8.5	178.5	2016	1	-11.5	160.5	2017	1	1
-8.5	178.5	2016	2	-7.5	178.5	2016	4	1
-8.5	178.5	2017	2	-7.5	157.5	2017	4	1
-8.5	179.5	2016	2	-8.5	143.5	2017	2	1
-8.5	179.5	2016	3	-16.5	177.5	2017	1	1
-8.5	179.5	2017	1	-8.5	178.5	2017	3	1
-7.5	-179.5	2016	2	-11.5	160.5	2016	4	1
-7.5	-179.5	2017	1	-9.5	161.5	2017	3	1
-7.5	-179.5	2017	1	-8.5	178.5	2017	1	1
-7.5	-178.5	2017	1	-9.5	161.5	2017	4	1
-7.5	-178.5	2017	1	-7.5	155.5	2017	3	1
-7.5	-177.5	2016	2	-11.5	166.5	2017	1	1
-7.5	-177.5	2017	1	-7.5	178.5	2017	1	1
-7.5	-176.5	2016	1	-8.5	151.5	2017	3	1
-7.5	-175.5	2016	1	-8.5	-172.5	2016	2	1
-7.5	-175.5	2017	1	-7.5	158.5	2017	4	1
-7.5	-175.5	2017	3	-8.5	178.5	2017	4	1
-7.5	-174.5	2017	2	-9.5	161.5	2017	4	1
-7.5	149.5	2016	4	-6.5	149.5	2017	1	1
-7.5	149.5	2017	2	-5.5	148.5	2017	2	1
-7.5	150.5	2016	4	-7.5	155.5	2017	1	1
-7.5	151.5	2017	1	-8.5	159.5	2017	1	1
-7.5	152.5	2016	1	-9.5	167.5	2016	4	1
-7.5	152.5	2016	2	-4.5	145.5	2017	1	1
-7.5	152.5	2016	4	-6.5	149.5	2016	4	2
-7.5	152.5	2017	1	-10.5	165.5	2017	2	1
-7.5	152.5	2017	1	-8.5	156.5	2017	2	1
-7.5	152.5	2017	4	-5.5	147.5	2017	4	1
-7.5	152.5	2017	4	-5.5	151.5	2017	4	1
-7.5	153.5	2016	4	-11.5	166.5	2017	1	1
-7.5	153.5	2017	1	-7.5	158.5	2017	1	1
-7.5	153.5	2017	1	-4.5	145.5	2017	3	1
-7.5	154.5	2017	4	-10.5	165.5	2017	4	1
-7.5	155.5	2016	1	-6.5	155.5	2016	1	1
-7.5	159.5	2016	4	-8.5	159.5	2017	1	1
-7.5	161.5	2016	2	-9.5	161.5	2016	2	1
-7.5	161.5	2016	2	-9.5	167.5	2016	2	1
-7.5	163.5	2016	1	-7.5	178.5	2017	4	1
-7.5	163.5	2016	2	-11.5	154.5	2016	4	1
-7.5	163.5	2017	1	-4.5	154.5	2017	2	1
-7.5	164.5	2016	1	-11.5	166.5	2016	4	1
-7.5	164.5	2017	1	-9.5	159.5	2017	2	1
-7.5	165.5	2016	4	-9.5	143.5	2017	3	1
-7.5	165.5	2016	4	-6.5	156.5	2017	4	1
-7.5	165.5	2017	2	-10.5	166.5	2017	4	1
-7.5	165.5	2017	2	-9.5	159.5	2017	2	1
-7.5	166.5	2016	1	-8.5	160.5	2016	4	1
-7.5	166.5	2016	4	-7.5	158.5	2017	3	1
-7.5	166.5	2017	1	-3.5	152.5	2017	2	1
-7.5	166.5	2017	2	-8.5	160.5	2017	3	1
-7.5	166.5	2017	2	-7.5	155.5	2017	4	1
-7.5	166.5	2017	2	-7.5	158.5	2017	4	1
-7.5	167.5	2017	1	-2.5	150.5	2017	3	1
-7.5	168.5	2017	1	-9.5	152.5	2017	3	1
-7.5	168.5	2017	1	-5.5	154.5	2017	3	1
-7.5	169.5	2016	1	-6.5	176.5	2016	3	1
-7.5	172.5	2016	1	-10.5	166.5	2016	4	1
-7.5	173.5	2017	1	-5.5	159.5	2017	3	1
-7.5	175.5	2016	1	-7.5	178.5	2016	2	1
-7.5	175.5	2016	1	-6.5	176.5	2016	1	1
-7.5	177.5	2016	4	-8.5	178.5	2016	4	1
-7.5	178.5	2016	2	-7.5	157.5	2017	2	1
-7.5	178.5	2016	4	-6.5	176.5	2017	1	1
-7.5	178.5	2016	4	-5.5	176.5	2017	4	1
-7.5	178.5	2017	1	-9.5	159.5	2017	3	1
-7.5	178.5	2017	1	-7.5	178.5	2017	1	1
-7.5	179.5	2017	1	-9.5	162.5	2017	3	1
-7.5	179.5	2017	1	-7.5	177.5	2017	1	1
-7.5	179.5	2017	2	-10.5	166.5	2017	4	1
-7.5	179.5	2017	2	-8.5	178.5	2017	4	1
-7.5	179.5	2017	4	-7.5	178.5	2017	4	1
-6.5	-179.5	2017	1	-6.5	156.5	2017	4	1
-6.5	-178.5	2016	2	-11.5	166.5	2016	4	1
-6.5	-178.5	2016	2	-10.5	166.5	2016	4	1
-6.5	-178.5	2016	2	-7.5	157.5	2017	1	1
-6.5	-178.5	2016	2	-7.5	157.5	2016	4	1
-6.5	-178.5	2016	4	-7.5	158.5	2017	4	1
-6.5	-178.5	2017	1	-8.5	178.5	2017	4	1
-6.5	-177.5	2016	2	-8.5	160.5	2017	3	1
-6.5	-177.5	2016	2	-7.5	178.5	2016	3	1
-6.5	-176.5	2017	1	-5.5	154.5	2017	3	1
-6.5	-175.5	2016	2	-10.5	166.5	2016	4	1
-6.5	-175.5	2017	1	-10.5	150.5	2017	4	1
-6.5	-175.5	2017	1	-10.5	165.5	2017	4	1
-6.5	-175.5	2017	1	-6.5	155.5	2017	4	1
-6.5	-175.5	2017	1	-5.5	159.5	2017	3	1
-6.5	-174.5	2016	2	-5.5	176.5	2017	1	1
-6.5	-174.5	2016	2	-5.5	176.5	2016	3	1
-6.5	-174.5	2017	1	-11.5	166.5	2017	4	1
-6.5	-173.5	2016	3	-9.5	161.5	2017	3	1
-6.5	-173.5	2016	4	-11.5	166.5	2017	4	1
-6.5	-172.5	2016	1	-7.5	155.5	2016	4	1
-6.5	-172.5	2016	2	-7.5	178.5	2016	4	1
-6.5	-172.5	2017	2	-7.5	157.5	2017	4	1
-6.5	-172.5	2017	2	-7.5	177.5	2017	4	1
-6.5	-172.5	2017	2	-6.5	177.5	2017	4	1
-6.5	-171.5	2017	1	-1.5	174.5	2017	4	1
-6.5	-171.5	2017	2	-10.5	165.5	2017	4	1
-6.5	-170.5	2016	2	-5.5	176.5	2017	1	1
-6.5	-170.5	2017	2	-5.5	176.5	2017	4	1
-6.5	-169.5	2016	2	-11.5	153.5	2017	3	1
-6.5	-169.5	2016	2	-10.5	152.5	2017	3	1
-6.5	-169.5	2016	2	-7.5	157.5	2016	4	1
-6.5	-169.5	2016	2	-5.5	176.5	2016	4	1
-6.5	-169.5	2017	2	-7.5	177.5	2017	3	1
-6.5	-169.5	2017	4	-8.5	178.5	2017	4	1
-6.5	-168.5	2016	2	-7.5	177.5	2016	3	1
-6.5	-168.5	2016	2	-5.5	176.5	2017	1	1
-6.5	-168.5	2016	2	-5.5	176.5	2016	3	1
-6.5	-168.5	2017	1	-10.5	161.5	2017	4	1
-6.5	-168.5	2017	1	-2.5	176.5	2017	4	1
-6.5	-162.5	2016	1	-8.5	-157.5	2016	2	1
-6.5	-157.5	2016	1	-7.5	177.5	2016	3	1
-6.5	-152.5	2017	1	-11.5	166.5	2017	4	1
-6.5	148.5	2017	2	-4.5	146.5	2017	3	1
-6.5	149.5	2017	2	-5.5	148.5	2017	2	1
-6.5	151.5	2016	4	-9.5	159.5	2017	2	1
-6.5	151.5	2017	1	-8.5	157.5	2017	1	1
-6.5	152.5	2016	1	-10.5	151.5	2016	3	1
-6.5	152.5	2016	4	-7.5	156.5	2017	1	1
-6.5	152.5	2017	1	-10.5	166.5	2017	2	1
-6.5	153.5	2016	4	-9.5	161.5	2017	1	1
-6.5	153.5	2016	4	-7.5	156.5	2016	4	1
-6.5	153.5	2017	1	-14.5	143.5	2017	4	1
-6.5	153.5	2017	1	-7.5	157.5	2017	2	1
-6.5	153.5	2017	1	-6.5	155.5	2017	1	1
-6.5	153.5	2017	4	-9.5	161.5	2017	4	1
-6.5	153.5	2017	4	-7.5	155.5	2017	4	1
-6.5	153.5	2017	4	-7.5	156.5	2017	4	1
-6.5	153.5	2017	4	-5.5	154.5	2017	4	1
-6.5	154.5	2016	4	-8.5	156.5	2017	1	1
-6.5	154.5	2016	4	-7.5	155.5	2017	1	1
-6.5	154.5	2016	4	-7.5	155.5	2016	4	1
-6.5	154.5	2016	4	-6.5	150.5	2017	1	1
-6.5	154.5	2016	4	-6.5	155.5	2016	4	1
-6.5	154.5	2016	4	-5.5	154.5	2017	1	1
-6.5	155.5	2016	4	-7.5	157.5	2017	1	1
-6.5	156.5	2017	3	-7.5	157.5	2017	3	1
-6.5	157.5	2017	1	-7.5	158.5	2017	2	1
-6.5	157.5	2017	1	-6.5	155.5	2017	2	1
-6.5	159.5	2017	1	-13.5	166.5	2017	2	1
-6.5	159.5	2017	1	-8.5	160.5	2017	2	1
-6.5	160.5	2017	1	-9.5	161.5	2017	1	1
-6.5	160.5	2017	1	-8.5	160.5	2017	2	1
-6.5	161.5	2017	1	-8.5	159.5	2017	2	1
-6.5	161.5	2017	1	-8.5	160.5	2017	2	1
-6.5	161.5	2017	1	-7.5	156.5	2017	4	1
-6.5	161.5	2017	1	-5.5	159.5	2017	3	1
-6.5	162.5	2016	1	-6.5	156.5	2016	4	1
-6.5	162.5	2017	1	-4.5	159.5	2017	2	1
-6.5	163.5	2016	1	-8.5	158.5	2016	4	1
-6.5	163.5	2016	1	-2.5	140.5	2016	2	1
-6.5	163.5	2016	2	-1.5	146.5	2017	1	1
-6.5	164.5	2017	1	-8.5	160.5	2017	2	1
-6.5	164.5	2017	2	-4.5	153.5	2017	3	1
-6.5	165.5	2017	1	-8.5	159.5	2017	2	1
-6.5	165.5	2017	1	-8.5	159.5	2017	3	1
-6.5	167.5	2016	1	-9.5	142.5	2016	4	1
-6.5	167.5	2016	2	-9.5	161.5	2016	3	1
-6.5	167.5	2016	2	-9.5	161.5	2016	4	1
-6.5	167.5	2016	2	-7.5	158.5	2016	4	1
-6.5	167.5	2017	2	-9.5	161.5	2017	3	1
-6.5	168.5	2017	1	-6.5	155.5	2017	3	1
-6.5	168.5	2017	3	-10.5	166.5	2017	3	1
-6.5	169.5	2016	1	-7.5	157.5	2016	2	1
-6.5	172.5	2016	2	-7.5	155.5	2017	1	1
-6.5	174.5	2016	4	-1.5	146.5	2017	4	1
-6.5	174.5	2017	1	-10.5	166.5	2017	2	1
-6.5	174.5	2017	1	-6.5	176.5	2017	4	1
-6.5	176.5	2017	1	-8.5	160.5	2017	2	1
-6.5	177.5	2016	4	-5.5	176.5	2016	4	1
-6.5	177.5	2017	1	-1.5	149.5	2017	2	1
-6.5	178.5	2017	1	-6.5	176.5	2017	2	1
-6.5	179.5	2016	2	-8.5	160.5	2016	3	1
-6.5	179.5	2016	4	-7.5	177.5	2017	1	1
-5.5	-179.5	2016	4	-11.5	166.5	2017	3	1
-5.5	-179.5	2016	4	-9.5	161.5	2017	3	1
-5.5	-179.5	2017	1	-7.5	177.5	2017	2	1
-5.5	-179.5	2017	1	-2.5	147.5	2017	2	1
-5.5	-178.5	2016	2	-10.5	165.5	2016	4	1
-5.5	-178.5	2017	1	-8.5	178.5	2017	2	1
-5.5	-178.5	2017	1	-4.5	145.5	2017	3	1
-5.5	-177.5	2017	1	-8.5	178.5	2017	4	1
-5.5	-177.5	2017	2	-9.5	161.5	2017	4	1
-5.5	-177.5	2017	2	-6.5	176.5	2017	4	1
-5.5	-176.5	2016	2	-7.5	177.5	2016	4	1
-5.5	-176.5	2016	4	-2.5	147.5	2017	3	1
-5.5	-176.5	2017	1	-11.5	154.5	2017	4	1
-5.5	-175.5	2016	2	-1.5	149.5	2017	1	1
-5.5	-175.5	2017	1	-7.5	157.5	2017	4	1
-5.5	-175.5	2017	1	-6.5	176.5	2017	4	1
-5.5	-173.5	2017	2	-5.5	176.5	2017	4	1
-5.5	-172.5	2016	2	-11.5	153.5	2017	3	1
-5.5	-170.5	2016	2	-1.5	175.5	2016	3	1
-5.5	-168.5	2016	2	-6.5	176.5	2017	1	1
-5.5	-167.5	2016	2	-7.5	155.5	2016	4	1
-5.5	-167.5	2016	2	-7.5	178.5	2017	2	1
-5.5	-165.5	2016	1	-4.5	-171.5	2016	2	1
-5.5	-152.5	2016	1	-7.5	178.5	2017	2	1
-5.5	152.5	2016	4	-5.5	147.5	2017	2	1
-5.5	153.5	2016	4	-7.5	155.5	2017	2	1
-5.5	153.5	2017	1	-8.5	151.5	2017	3	1
-5.5	153.5	2017	1	-8.5	156.5	2017	1	1
-5.5	153.5	2017	1	-7.5	155.5	2017	2	1
-5.5	153.5	2017	2	-5.5	154.5	2017	4	1
-5.5	153.5	2017	4	-7.5	156.5	2017	4	1
-5.5	154.5	2016	4	-5.5	154.5	2016	4	1
-5.5	154.5	2017	2	-5.5	147.5	2017	3	1
-5.5	156.5	2016	4	5.5	157.5	2017	2	1
-5.5	159.5	2016	4	-15.5	167.5	2017	3	1
-5.5	161.5	2016	1	-3.5	152.5	2016	3	1
-5.5	162.5	2016	2	-10.5	165.5	2017	1	1
-5.5	162.5	2016	2	-4.5	146.5	2016	4	1
-5.5	163.5	2016	2	-8.5	161.5	2016	3	1
-5.5	163.5	2016	4	-1.5	149.5	2017	1	1
-5.5	163.5	2017	1	-10.5	161.5	2017	2	1
-5.5	163.5	2017	1	-9.5	161.5	2017	1	1
-5.5	163.5	2017	2	-8.5	159.5	2017	2	1
-5.5	164.5	2017	1	-8.5	161.5	2017	1	1
-5.5	164.5	2017	1	-1.5	147.5	2017	2	1
-5.5	171.5	2016	2	-9.5	160.5	2016	3	1
-5.5	172.5	2016	4	-4.5	154.5	2017	3	1
-5.5	172.5	2017	1	-5.5	147.5	2017	3	1
-5.5	173.5	2016	2	-9.5	167.5	2017	3	1
-5.5	173.5	2017	2	-9.5	152.5	2017	4	1
-5.5	173.5	2017	2	-6.5	150.5	2017	4	1
-5.5	174.5	2016	1	-1.5	149.5	2016	2	1
-5.5	174.5	2016	4	-10.5	152.5	2017	2	1
-5.5	174.5	2017	1	-8.5	151.5	2017	3	1
-5.5	175.5	2017	1	-7.5	158.5	2017	4	1
-5.5	176.5	2017	2	-5.5	176.5	2017	3	1
-5.5	177.5	2016	1	-4.5	153.5	2017	2	1
-5.5	177.5	2016	3	-6.5	177.5	2017	4	1
-5.5	177.5	2017	2	-5.5	151.5	2017	4	1
-5.5	178.5	2016	1	-1.5	146.5	2017	1	1
-5.5	178.5	2016	2	-4.5	159.5	2016	3	1
-5.5	178.5	2016	4	-7.5	177.5	2017	1	1
-5.5	178.5	2017	1	-10.5	152.5	2017	4	1
-5.5	178.5	2017	1	-8.5	151.5	2017	3	1
-5.5	179.5	2017	1	-4.5	152.5	2017	2	1
-4.5	-179.5	2016	4	-11.5	153.5	2017	4	1
-4.5	-179.5	2016	4	-2.5	151.5	2017	3	1
-4.5	-179.5	2016	4	-2.5	176.5	2017	1	1
-4.5	-177.5	2016	1	-12.5	177.5	2017	4	1
-4.5	-177.5	2016	2	-8.5	160.5	2017	3	1
-4.5	-177.5	2016	3	-4.5	146.5	2017	4	1
-4.5	-177.5	2017	1	-4.5	154.5	2017	2	1
-4.5	-176.5	2017	1	-8.5	157.5	2017	3	1
-4.5	-176.5	2017	1	-7.5	158.5	2017	4	1
-4.5	-176.5	2017	1	-5.5	154.5	2017	3	1
-4.5	-176.5	2017	1	-2.5	151.5	2017	3	1
-4.5	-176.5	2017	1	-2.5	152.5	2017	2	1
-4.5	-175.5	2016	2	-11.5	166.5	2017	2	1
-4.5	-174.5	2016	2	-3.5	152.5	2016	3	1
-4.5	-173.5	2017	1	-5.5	147.5	2017	4	1
-4.5	-170.5	2016	2	-2.5	149.5	2017	1	1
-4.5	-170.5	2017	1	-2.5	175.5	2017	4	1
-4.5	-170.5	2017	1	-2.5	176.5	2017	3	1
-4.5	-169.5	2017	1	-10.5	161.5	2017	3	1
-4.5	-169.5	2017	1	-6.5	156.5	2017	4	1
-4.5	-169.5	2017	2	-8.5	178.5	2017	4	1
-4.5	-168.5	2016	3	-7.5	158.5	2017	2	1
-4.5	-168.5	2017	1	-6.5	155.5	2017	3	1
-4.5	-168.5	2017	1	-5.5	154.5	2017	3	1
-4.5	-168.5	2017	1	-5.5	176.5	2017	4	1
-4.5	-167.5	2016	1	-11.5	166.5	2016	4	1
-4.5	-167.5	2016	2	-10.5	166.5	2017	3	1
-4.5	-167.5	2016	2	-10.5	166.5	2016	4	1
-4.5	-167.5	2016	2	-8.5	178.5	2017	1	1
-4.5	-167.5	2016	2	-5.5	148.5	2017	3	1
-4.5	-167.5	2016	2	-5.5	176.5	2017	3	1
-4.5	-167.5	2016	2	-4.5	-172.5	2016	2	1
-4.5	-167.5	2016	2	-2.5	176.5	2017	1	1
-4.5	-167.5	2016	2	-1.5	175.5	2016	3	1
-4.5	-167.5	2016	2	-0.5	166.5	2016	4	1
-4.5	-167.5	2016	2	8.5	167.5	2017	3	1
-4.5	-167.5	2017	1	-11.5	160.5	2017	4	1
-4.5	-167.5	2017	1	-9.5	152.5	2017	4	1
-4.5	-167.5	2017	1	-9.5	152.5	2017	4	1
-4.5	-167.5	2017	1	-7.5	158.5	2017	4	2
-4.5	-167.5	2017	1	-6.5	148.5	2017	4	1
-4.5	-165.5	2016	1	-5.5	154.5	2016	4	1
-4.5	-162.5	2016	1	-7.5	155.5	2016	4	1
-4.5	-159.5	2016	1	-8.5	-157.5	2016	2	1
-4.5	-157.5	2016	1	-1.5	174.5	2016	2	1
-4.5	-157.5	2017	2	-2.5	175.5	2017	3	1
-4.5	-155.5	2016	1	-10.5	162.5	2017	3	1
-4.5	-155.5	2016	1	-9.5	141.5	2017	2	1
-4.5	-154.5	2017	1	-10.5	166.5	2017	3	1
-4.5	-151.5	2017	2	-3.5	-154.5	2017	2	1
-4.5	147.5	2016	4	-5.5	147.5	2016	4	1
-4.5	147.5	2016	4	-3.5	152.5	2017	1	1
-4.5	147.5	2017	4	-2.5	151.5	2017	4	1
-4.5	148.5	2017	1	-5.5	148.5	2017	1	1
-4.5	148.5	2017	2	-5.5	147.5	2017	2	1
-4.5	148.5	2017	2	-5.5	147.5	2017	4	1
-4.5	148.5	2017	2	-4.5	149.5	2017	2	1
-4.5	148.5	2017	4	-3.5	153.5	2017	4	1
-4.5	150.5	2016	4	-7.5	156.5	2017	1	1
-4.5	150.5	2016	4	-4.5	149.5	2016	4	1
-4.5	150.5	2017	3	-4.5	149.5	2017	3	1
-4.5	150.5	2017	4	-4.5	151.5	2017	4	1
-4.5	150.5	2017	4	-4.5	152.5	2017	4	1
-4.5	153.5	2017	1	-8.5	156.5	2017	1	1
-4.5	153.5	2017	1	-5.5	147.5	2017	2	1
-4.5	153.5	2017	2	-1.5	149.5	2017	3	1
-4.5	154.5	2016	2	-5.5	154.5	2016	2	1
-4.5	156.5	2016	2	-5.5	159.5	2016	2	1
-4.5	156.5	2016	4	-7.5	158.5	2017	1	1
-4.5	156.5	2017	1	-5.5	154.5	2017	1	1
-4.5	156.5	2017	2	-5.5	154.5	2017	3	1
-4.5	157.5	2016	4	-8.5	160.5	2017	1	1
-4.5	157.5	2017	1	-10.5	162.5	2017	2	1
-4.5	157.5	2017	1	5.5	153.5	2017	4	1
-4.5	158.5	2016	4	-6.5	156.5	2017	1	1
-4.5	158.5	2017	1	-5.5	159.5	2017	1	1
-4.5	158.5	2017	2	-2.5	147.5	2017	2	1
-4.5	159.5	2016	2	-7.5	158.5	2016	2	1
-4.5	160.5	2016	2	-5.5	152.5	2016	4	1
-4.5	160.5	2017	2	-5.5	159.5	2017	4	1
-4.5	161.5	2017	1	-9.5	167.5	2017	2	1
-4.5	161.5	2017	2	-4.5	145.5	2017	3	1
-4.5	161.5	2017	3	-7.5	158.5	2017	4	1
-4.5	162.5	2016	2	-7.5	158.5	2016	2	1
-4.5	162.5	2016	2	-4.5	144.5	2016	2	1
-4.5	162.5	2017	2	-8.5	160.5	2017	2	1
-4.5	163.5	2016	2	-5.5	154.5	2016	3	1
-4.5	168.5	2016	2	-5.5	154.5	2016	2	1
-4.5	169.5	2017	1	-5.5	159.5	2017	3	1
-4.5	169.5	2017	2	-9.5	159.5	2017	2	1
-4.5	170.5	2016	1	-8.5	160.5	2016	3	1
-4.5	170.5	2016	1	-4.5	149.5	2016	2	1
-4.5	173.5	2016	1	-6.5	176.5	2016	1	1
-4.5	173.5	2016	4	-5.5	176.5	2017	2	1
-4.5	174.5	2016	2	-4.5	146.5	2016	3	1
-4.5	174.5	2016	2	-2.5	146.5	2016	3	1
-4.5	174.5	2016	4	-3.5	153.5	2017	3	1
-4.5	174.5	2017	2	-7.5	157.5	2017	3	1
-4.5	175.5	2016	1	-7.5	157.5	2016	4	1
-4.5	175.5	2016	2	-4.5	153.5	2016	2	1
-4.5	175.5	2016	2	-3.5	152.5	2016	2	1
-4.5	175.5	2016	2	-3.5	154.5	2016	2	1
-4.5	175.5	2017	1	-8.5	160.5	2017	3	1
-4.5	175.5	2017	2	-10.5	162.5	2017	4	1
-4.5	176.5	2016	1	-4.5	152.5	2017	4	1
-4.5	176.5	2016	1	-3.5	152.5	2017	1	1
-4.5	176.5	2016	1	-1.5	147.5	2017	1	1
-4.5	176.5	2016	2	6.5	149.5	2017	1	1
-4.5	176.5	2017	1	-7.5	155.5	2017	2	1
-4.5	177.5	2016	2	-8.5	158.5	2016	4	1
-4.5	177.5	2016	2	-8.5	178.5	2017	4	1
-4.5	177.5	2016	2	-6.5	156.5	2016	4	1
-4.5	177.5	2016	2	-2.5	147.5	2016	3	1
-4.5	177.5	2017	1	-7.5	155.5	2017	2	1
-4.5	177.5	2017	2	-1.5	175.5	2017	2	1
-4.5	178.5	2016	2	-4.5	154.5	2016	4	1
-4.5	178.5	2017	1	-5.5	147.5	2017	4	1
-4.5	178.5	2017	2	-10.5	166.5	2017	4	1
-4.5	179.5	2016	1	-8.5	161.5	2016	4	1
-4.5	179.5	2016	1	-5.5	154.5	2016	3	1
-4.5	179.5	2016	2	-4.5	144.5	2017	3	1
-4.5	179.5	2016	3	-5.5	176.5	2016	4	1
-4.5	179.5	2016	4	-6.5	177.5	2017	2	1
-4.5	179.5	2016	4	-2.5	150.5	2017	2	1
-4.5	179.5	2017	1	-6.5	155.5	2017	4	1
-3.5	-179.5	2016	1	-6.5	155.5	2016	2	1
-3.5	-179.5	2016	1	-4.5	145.5	2016	3	1
-3.5	-179.5	2016	1	-2.5	147.5	2016	2	1
-3.5	-179.5	2016	4	-1.5	175.5	2017	1	1
-3.5	-179.5	2017	1	-10.5	166.5	2017	3	1
-3.5	-179.5	2017	1	-2.5	149.5	2017	4	1
-3.5	-178.5	2016	3	-10.5	166.5	2017	3	1
-3.5	-178.5	2016	3	-5.5	159.5	2017	1	1
-3.5	-177.5	2016	3	-7.5	177.5	2016	4	1
-3.5	-177.5	2016	4	-7.5	178.5	2017	4	1
-3.5	-177.5	2017	1	-5.5	147.5	2017	4	1
-3.5	-177.5	2017	2	-1.5	136.5	2017	4	1
-3.5	-176.5	2016	3	-7.5	178.5	2017	3	1
-3.5	-176.5	2016	4	-6.5	155.5	2017	3	1
-3.5	-176.5	2017	1	-6.5	176.5	2017	4	1
-3.5	-176.5	2017	4	-8.5	178.5	2017	4	1
-3.5	-175.5	2016	1	-3.5	152.5	2016	2	1
-3.5	-174.5	2016	2	-3.5	152.5	2016	3	1
-3.5	-174.5	2017	1	-8.5	178.5	2017	2	1
-3.5	-174.5	2017	1	-7.5	158.5	2017	4	1
-3.5	-174.5	2017	1	-7.5	178.5	2017	4	1
-3.5	-174.5	2017	1	-7.5	178.5	2017	4	1
-3.5	-174.5	2017	1	-5.5	176.5	2017	2	1
-3.5	-171.5	2016	2	-4.5	154.5	2017	2	1
-3.5	-171.5	2017	1	-6.5	177.5	2017	3	1
-3.5	-171.5	2017	1	-5.5	154.5	2017	2	1
-3.5	-170.5	2017	1	-1.5	174.5	2017	1	1
-3.5	-170.5	2017	2	-1.5	174.5	2017	4	1
-3.5	-169.5	2016	4	-10.5	165.5	2017	3	1
-3.5	-169.5	2016	4	-5.5	176.5	2017	4	1
-3.5	-169.5	2016	4	-4.5	153.5	2017	3	1
-3.5	-169.5	2017	1	-10.5	165.5	2017	4	1
-3.5	-169.5	2017	1	-7.5	158.5	2017	4	1
-3.5	-169.5	2017	1	-5.5	159.5	2017	3	2
-3.5	-169.5	2017	2	-7.5	177.5	2017	4	1
-3.5	-169.5	2017	2	-1.5	149.5	2017	4	1
-3.5	-168.5	2016	1	-1.5	176.5	2016	3	1
-3.5	-168.5	2016	3	-8.5	151.5	2017	3	1
-3.5	-168.5	2016	4	-10.5	165.5	2017	2	1
-3.5	-168.5	2017	1	-10.5	152.5	2017	3	1
-3.5	-168.5	2017	1	-8.5	178.5	2017	4	1
-3.5	-168.5	2017	1	-5.5	159.5	2017	4	1
-3.5	-168.5	2017	1	-2.5	176.5	2017	4	1
-3.5	-168.5	2017	1	-1.5	176.5	2017	2	1
-3.5	-168.5	2017	1	0.5	173.5	2017	2	1
-3.5	-168.5	2017	1	3.5	172.5	2017	2	1
-3.5	-168.5	2017	1	5.5	157.5	2017	3	1
-3.5	-168.5	2017	2	-1.5	176.5	2017	3	1
-3.5	-168.5	2017	3	-6.5	176.5	2017	4	1
-3.5	-167.5	2016	2	-9.5	167.5	2017	1	1
-3.5	-167.5	2016	2	-7.5	177.5	2016	4	1
-3.5	-167.5	2016	2	-5.5	148.5	2016	4	1
-3.5	-167.5	2016	2	-1.5	175.5	2016	3	1
-3.5	-167.5	2016	2	-1.5	176.5	2016	3	1
-3.5	-167.5	2016	2	-0.5	166.5	2016	3	1
-3.5	-167.5	2016	4	-7.5	178.5	2017	3	1
-3.5	-167.5	2017	1	-7.5	177.5	2017	2	1
-3.5	-167.5	2017	1	-7.5	177.5	2017	3	1
-3.5	-167.5	2017	1	-6.5	155.5	2017	4	1
-3.5	-167.5	2017	1	-6.5	177.5	2017	4	1
-3.5	-167.5	2017	1	-5.5	154.5	2017	4	1
-3.5	-167.5	2017	1	-5.5	159.5	2017	3	2
-3.5	-166.5	2016	1	-12.5	177.5	2016	3	1
-3.5	-157.5	2016	1	-11.5	153.5	2017	2	1
-3.5	-151.5	2017	3	-3.5	-154.5	2017	3	1
-3.5	147.5	2016	2	-4.5	149.5	2016	4	1
-3.5	147.5	2016	2	-1.5	146.5	2017	1	1
-3.5	147.5	2016	3	-1.5	149.5	2017	2	1
-3.5	147.5	2017	1	-3.5	151.5	2017	2	1
-3.5	147.5	2017	1	-2.5	151.5	2017	3	1
-3.5	148.5	2017	3	-4.5	145.5	2017	3	1
-3.5	148.5	2017	3	-3.5	143.5	2017	3	1
-3.5	148.5	2017	3	-2.5	147.5	2017	4	1
-3.5	148.5	2017	4	-2.5	147.5	2017	4	1
-3.5	149.5	2016	2	-4.5	149.5	2016	2	1
-3.5	149.5	2016	2	-2.5	150.5	2016	2	1
-3.5	149.5	2016	4	-3.5	152.5	2017	1	1
-3.5	149.5	2016	4	-3.5	152.5	2016	4	1
-3.5	149.5	2017	1	-3.5	152.5	2017	1	1
-3.5	149.5	2017	3	-2.5	147.5	2017	4	1
-3.5	150.5	2017	1	-4.5	149.5	2017	1	1
-3.5	150.5	2017	1	-3.5	151.5	2017	2	1
-3.5	150.5	2017	4	-4.5	152.5	2017	4	1
-3.5	151.5	2017	2	-2.5	150.5	2017	2	1
-3.5	151.5	2017	3	-2.5	150.5	2017	3	1
-3.5	153.5	2016	4	-7.5	157.5	2017	2	1
-3.5	153.5	2017	3	-2.5	150.5	2017	3	1
-3.5	154.5	2016	4	-15.5	167.5	2017	2	1
-3.5	155.5	2016	2	-9.5	151.5	2016	2	1
-3.5	155.5	2016	2	-8.5	156.5	2016	2	1
-3.5	155.5	2016	2	-4.5	153.5	2016	2	1
-3.5	155.5	2016	4	-6.5	156.5	2016	4	1
-3.5	156.5	2016	1	-2.5	151.5	2016	2	1
-3.5	156.5	2016	2	-5.5	155.5	2016	2	1
-3.5	156.5	2016	2	-1.5	142.5	2017	4	1
-3.5	156.5	2017	1	-9.5	150.5	2017	3	1
-3.5	156.5	2017	1	-9.5	159.5	2017	2	1
-3.5	157.5	2017	1	-7.5	155.5	2017	2	1
-3.5	157.5	2017	2	-5.5	154.5	2017	2	1
-3.5	157.5	2017	2	-3.5	142.5	2017	3	1
-3.5	158.5	2016	1	-4.5	153.5	2016	2	1
-3.5	158.5	2016	1	-0.5	135.5	2016	2	1
-3.5	158.5	2016	2	-4.5	145.5	2016	3	1
-3.5	159.5	2016	2	-6.5	156.5	2016	2	1
-3.5	159.5	2016	2	-5.5	154.5	2016	4	1
-3.5	159.5	2016	2	-0.5	135.5	2017	1	1
-3.5	159.5	2017	1	-4.5	152.5	2017	1	1
-3.5	159.5	2017	2	-9.5	161.5	2017	4	1
-3.5	159.5	2017	2	-3.5	154.5	2017	4	1
-3.5	160.5	2016	2	-12.5	143.5	2017	4	1
-3.5	160.5	2017	1	-2.5	150.5	2017	1	1
-3.5	160.5	2017	2	-1.5	144.5	2017	4	1
-3.5	161.5	2016	1	-1.5	136.5	2016	2	1
-3.5	161.5	2016	2	-3.5	153.5	2016	3	1
-3.5	161.5	2016	2	-2.5	146.5	2016	3	1
-3.5	161.5	2017	1	-3.5	152.5	2017	2	1
-3.5	162.5	2016	2	-10.5	151.5	2016	3	1
-3.5	162.5	2016	2	-5.5	147.5	2016	3	1
-3.5	162.5	2016	2	-4.5	153.5	2016	2	1
-3.5	162.5	2016	2	-4.5	154.5	2016	4	1
-3.5	163.5	2017	1	-5.5	159.5	2017	1	1
-3.5	164.5	2016	2	-4.5	153.5	2016	2	1
-3.5	164.5	2016	2	-2.5	150.5	2016	3	1
-3.5	165.5	2016	2	-5.5	154.5	2016	3	1
-3.5	165.5	2016	2	-3.5	153.5	2016	2	1
-3.5	165.5	2017	1	-9.5	161.5	2017	3	1
-3.5	165.5	2017	1	-5.5	154.5	2017	3	1
-3.5	165.5	2017	2	-5.5	159.5	2017	3	2
-3.5	165.5	2017	2	-4.5	153.5	2017	3	1
-3.5	166.5	2016	2	-6.5	157.5	2016	3	1
-3.5	166.5	2016	2	-5.5	148.5	2016	3	1
-3.5	166.5	2016	2	-2.5	152.5	2016	2	1
-3.5	166.5	2017	1	-7.5	158.5	2017	2	1
-3.5	166.5	2017	1	-1.5	146.5	2017	2	1
-3.5	167.5	2016	1	-7.5	156.5	2016	2	1
-3.5	167.5	2016	2	-10.5	165.5	2016	4	1
-3.5	167.5	2016	2	-2.5	147.5	2016	3	1
-3.5	167.5	2017	2	-11.5	153.5	2017	4	1
-3.5	168.5	2016	2	-4.5	153.5	2016	3	1
-3.5	168.5	2016	2	-2.5	150.5	2016	3	1
-3.5	168.5	2016	2	9.5	138.5	2017	1	1
-3.5	168.5	2016	4	-6.5	156.5	2017	1	2
-3.5	168.5	2017	1	-2.5	151.5	2017	3	1
-3.5	168.5	2017	2	-9.5	159.5	2017	3	1
-3.5	169.5	2016	4	-10.5	162.5	2017	3	1
-3.5	170.5	2016	1	-2.5	176.5	2016	1	1
-3.5	172.5	2016	2	-5.5	150.5	2016	4	1
-3.5	172.5	2016	3	-9.5	161.5	2017	1	1
-3.5	172.5	2017	2	-9.5	160.5	2017	3	1
-3.5	173.5	2016	2	-3.5	152.5	2016	2	1
-3.5	173.5	2017	2	-10.5	161.5	2017	4	1
-3.5	174.5	2016	1	-4.5	153.5	2016	2	1
-3.5	174.5	2016	1	-1.5	149.5	2017	1	1
-3.5	174.5	2016	2	7.5	151.5	2017	1	1
-3.5	174.5	2016	4	-17.5	146.5	2017	4	1
-3.5	174.5	2017	3	-1.5	175.5	2017	3	1
-3.5	175.5	2016	2	-7.5	157.5	2016	3	1
-3.5	175.5	2016	2	-2.5	140.5	2016	4	1
-3.5	175.5	2016	4	-1.5	174.5	2017	2	1
-3.5	175.5	2017	2	-10.5	152.5	2017	4	1
-3.5	176.5	2016	1	-7.5	157.5	2016	4	1
-3.5	176.5	2016	2	-2.5	175.5	2016	4	1
-3.5	176.5	2016	3	-1.5	142.5	2016	4	1
-3.5	176.5	2016	4	-6.5	149.5	2017	4	1
-3.5	176.5	2017	2	-8.5	178.5	2017	4	1
-3.5	176.5	2017	2	-5.5	159.5	2017	3	1
-3.5	177.5	2016	1	-11.5	166.5	2017	1	1
-3.5	177.5	2016	3	-9.5	152.5	2017	4	1
-3.5	178.5	2016	1	-9.5	167.5	2017	1	1
-3.5	178.5	2016	1	-6.5	149.5	2016	3	1
-3.5	178.5	2016	1	-3.5	152.5	2016	4	1
-3.5	178.5	2017	2	-6.5	176.5	2017	4	1
-3.5	178.5	2017	2	-6.5	177.5	2017	4	1
-3.5	178.5	2017	2	-5.5	176.5	2017	4	1
-3.5	179.5	2016	1	-4.5	153.5	2016	4	1
-3.5	179.5	2016	3	-6.5	148.5	2017	3	1
-3.5	179.5	2016	3	-3.5	144.5	2017	4	1
-3.5	179.5	2016	4	-8.5	157.5	2017	4	1
-3.5	179.5	2016	4	-8.5	160.5	2017	2	1
-3.5	179.5	2016	4	-7.5	143.5	2017	4	1
-3.5	179.5	2016	4	-5.5	159.5	2017	3	1
-3.5	179.5	2016	4	-3.5	153.5	2017	2	1
-3.5	179.5	2016	4	-1.5	176.5	2017	1	1
-3.5	179.5	2017	1	-9.5	159.5	2017	4	1
-3.5	179.5	2017	1	-8.5	158.5	2017	3	1
-3.5	179.5	2017	1	-2.5	151.5	2017	3	1
-3.5	179.5	2017	2	-10.5	162.5	2017	4	1
-3.5	179.5	2017	2	-6.5	150.5	2017	4	1
-2.5	-179.5	2016	2	-1.5	175.5	2016	3	1
-2.5	-179.5	2016	3	-4.5	145.5	2017	4	1
-2.5	-179.5	2017	1	-8.5	160.5	2017	2	1
-2.5	-179.5	2017	1	-7.5	157.5	2017	2	1
-2.5	-179.5	2017	1	-5.5	159.5	2017	2	1
-2.5	-179.5	2017	1	-3.5	152.5	2017	3	1
-2.5	-179.5	2017	2	-6.5	176.5	2017	4	1
-2.5	-179.5	2017	3	-5.5	159.5	2017	4	1
-2.5	-178.5	2016	1	-2.5	152.5	2016	3	1
-2.5	-178.5	2016	2	-6.5	156.5	2016	4	1
-2.5	-177.5	2016	1	-2.5	140.5	2016	4	1
-2.5	-177.5	2016	3	-4.5	159.5	2017	2	1
-2.5	-176.5	2016	1	-8.5	-172.5	2016	2	1
-2.5	-176.5	2016	1	-7.5	158.5	2017	2	1
-2.5	-176.5	2016	1	-6.5	155.5	2016	2	1
-2.5	-176.5	2016	1	-5.5	151.5	2016	4	1
-2.5	-176.5	2016	3	-8.5	143.5	2017	4	1
-2.5	-176.5	2016	4	-6.5	155.5	2017	4	1
-2.5	-176.5	2016	4	-4.5	144.5	2017	4	1
-2.5	-175.5	2016	4	-8.5	158.5	2017	4	1
-2.5	-175.5	2016	4	-2.5	150.5	2017	2	1
-2.5	-175.5	2017	1	-8.5	160.5	2017	4	1
-2.5	-175.5	2017	1	-7.5	158.5	2017	4	1
-2.5	-175.5	2017	1	-3.5	152.5	2017	3	1
-2.5	-175.5	2017	3	-5.5	176.5	2017	4	1
-2.5	-174.5	2016	1	-11.5	166.5	2016	4	1
-2.5	-174.5	2016	1	-2.5	-171.5	2016	2	1
-2.5	-174.5	2016	1	-2.5	150.5	2016	3	1
-2.5	-174.5	2017	1	-6.5	155.5	2017	3	1
-2.5	-174.5	2017	1	-6.5	156.5	2017	4	1
-2.5	-174.5	2017	1	-2.5	151.5	2017	2	1
-2.5	-172.5	2016	1	-2.5	-171.5	2016	1	1
-2.5	-171.5	2017	2	-9.5	161.5	2017	4	1
-2.5	-170.5	2017	1	-5.5	159.5	2017	2	1
-2.5	-170.5	2017	1	-4.5	154.5	2017	3	1
-2.5	-169.5	2016	1	-10.5	165.5	2016	4	1
-2.5	-169.5	2016	4	-11.5	166.5	2017	4	1
-2.5	-169.5	2016	4	-9.5	161.5	2017	4	1
-2.5	-169.5	2017	1	-11.5	166.5	2017	4	1
-2.5	-169.5	2017	1	-8.5	160.5	2017	2	1
-2.5	-169.5	2017	1	-6.5	156.5	2017	4	1
-2.5	-169.5	2017	1	-1.5	147.5	2017	2	1
-2.5	-168.5	2016	2	-10.5	152.5	2017	4	1
-2.5	-168.5	2017	1	-5.5	154.5	2017	3	2
-2.5	-168.5	2017	2	-7.5	177.5	2017	3	1
-2.5	-168.5	2017	2	-4.5	153.5	2017	4	1
-2.5	-168.5	2017	2	-4.5	159.5	2017	4	1
-2.5	-168.5	2017	2	-2.5	150.5	2017	4	1
-2.5	-167.5	2016	2	-10.5	165.5	2017	2	1
-2.5	-167.5	2016	2	-5.5	155.5	2017	3	1
-2.5	-167.5	2016	2	-2.5	176.5	2016	2	1
-2.5	-167.5	2016	2	-2.5	176.5	2016	3	2
-2.5	-167.5	2016	3	-5.5	154.5	2017	3	1
-2.5	-167.5	2017	1	-11.5	166.5	2017	4	1
-2.5	-167.5	2017	1	-7.5	158.5	2017	4	2
-2.5	-167.5	2017	1	-5.5	159.5	2017	3	1
-2.5	-167.5	2017	1	-4.5	153.5	2017	4	1
-2.5	-167.5	2017	1	-3.5	152.5	2017	3	1
-2.5	-167.5	2017	1	-2.5	176.5	2017	2	1
-2.5	-167.5	2017	2	-7.5	177.5	2017	4	1
-2.5	-167.5	2017	2	-4.5	154.5	2017	4	1
-2.5	-167.5	2017	3	-8.5	178.5	2017	4	1
-2.5	-167.5	2017	3	-6.5	176.5	2017	4	1
-2.5	-166.5	2016	1	-13.5	143.5	2017	2	1
-2.5	-166.5	2016	1	-2.5	176.5	2016	2	1
-2.5	-163.5	2016	1	-11.5	166.5	2016	4	1
-2.5	-163.5	2016	1	-1.5	175.5	2016	2	1
-2.5	-152.5	2016	2	-5.5	176.5	2017	4	1
-2.5	-151.5	2016	2	-11.5	166.5	2017	4	1
-2.5	142.5	2016	4	-1.5	149.5	2016	4	1
-2.5	142.5	2017	3	-2.5	141.5	2017	3	1
-2.5	145.5	2016	4	-2.5	146.5	2016	4	1
-2.5	145.5	2017	3	-1.5	138.5	2017	3	1
-2.5	146.5	2017	2	-2.5	146.5	2017	2	1
-2.5	148.5	2017	1	-2.5	151.5	2017	2	1
-2.5	148.5	2017	2	-3.5	142.5	2017	3	1
-2.5	148.5	2017	3	-4.5	152.5	2017	4	1
-2.5	149.5	2017	3	-2.5	150.5	2017	4	1
-2.5	150.5	2017	3	-2.5	147.5	2017	4	1
-2.5	151.5	2016	2	-2.5	151.5	2016	2	1
-2.5	153.5	2016	2	-4.5	154.5	2016	2	1
-2.5	153.5	2016	4	-7.5	158.5	2017	2	1
-2.5	153.5	2017	1	-7.5	155.5	2017	1	1
-2.5	154.5	2016	1	-4.5	159.5	2016	1	1
-2.5	154.5	2016	2	-3.5	152.5	2016	2	1
-2.5	154.5	2017	2	-2.5	150.5	2017	4	1
-2.5	154.5	2017	3	-2.5	150.5	2017	4	1
-2.5	154.5	2017	3	-2.5	152.5	2017	3	1
-2.5	154.5	2017	4	-3.5	152.5	2017	4	1
-2.5	155.5	2016	2	-7.5	158.5	2016	2	1
-2.5	155.5	2016	2	-4.5	153.5	2016	3	1
-2.5	155.5	2016	2	-2.5	151.5	2016	3	1
-2.5	155.5	2017	1	-6.5	157.5	2017	2	1
-2.5	155.5	2017	2	-2.5	151.5	2017	2	1
-2.5	155.5	2017	4	-3.5	154.5	2017	4	1
-2.5	156.5	2016	2	-6.5	155.5	2017	2	1
-2.5	156.5	2016	4	-7.5	157.5	2017	4	1
-2.5	156.5	2016	4	-7.5	158.5	2017	1	1
-2.5	156.5	2017	1	-2.5	151.5	2017	2	1
-2.5	157.5	2017	1	-2.5	152.5	2017	1	1
-2.5	157.5	2017	2	-4.5	153.5	2017	2	1
-2.5	158.5	2016	1	-8.5	140.5	2017	4	1
-2.5	158.5	2016	1	-5.5	154.5	2016	2	1
-2.5	158.5	2016	2	-8.5	151.5	2016	3	1
-2.5	158.5	2016	2	-2.5	147.5	2016	4	1
-2.5	158.5	2016	4	-1.5	136.5	2017	4	1
-2.5	158.5	2017	1	-7.5	159.5	2017	1	1
-2.5	158.5	2017	4	-2.5	151.5	2017	4	1
-2.5	159.5	2016	1	-7.5	158.5	2017	1	1
-2.5	159.5	2016	2	-5.5	155.5	2016	2	1
-2.5	159.5	2017	1	-8.5	156.5	2017	2	1
-2.5	159.5	2017	1	-3.5	153.5	2017	2	1
-2.5	159.5	2017	2	-6.5	155.5	2017	4	1
-2.5	159.5	2017	2	-3.5	151.5	2017	2	1
-2.5	159.5	2017	2	-2.5	150.5	2017	2	1
-2.5	159.5	2017	2	-2.5	152.5	2017	2	1
-2.5	160.5	2017	1	-6.5	156.5	2017	2	1
-2.5	160.5	2017	1	-2.5	150.5	2017	2	1
-2.5	160.5	2017	1	7.5	168.5	2017	4	1
-2.5	161.5	2017	1	-10.5	165.5	2017	2	1
-2.5	161.5	2017	1	-2.5	151.5	2017	2	1
-2.5	162.5	2016	2	-6.5	150.5	2016	4	1
-2.5	164.5	2016	1	-4.5	159.5	2016	2	1
-2.5	164.5	2016	1	-2.5	140.5	2016	4	1
-2.5	164.5	2016	2	-5.5	154.5	2016	2	1
-2.5	164.5	2017	1	5.5	153.5	2017	2	1
-2.5	165.5	2016	2	-3.5	143.5	2016	2	1
-2.5	165.5	2016	2	-3.5	153.5	2016	2	1
-2.5	165.5	2017	1	-2.5	151.5	2017	2	1
-2.5	165.5	2017	1	-2.5	152.5	2017	2	1
-2.5	165.5	2017	2	-6.5	157.5	2017	4	1
-2.5	166.5	2016	1	-1.5	149.5	2016	2	1
-2.5	166.5	2016	2	-6.5	176.5	2016	4	1
-2.5	166.5	2016	2	-1.5	149.5	2016	4	1
-2.5	166.5	2016	4	-8.5	158.5	2017	2	1
-2.5	166.5	2017	2	-1.5	138.5	2017	4	1
-2.5	167.5	2016	1	-5.5	154.5	2016	3	1
-2.5	167.5	2016	1	-2.5	147.5	2016	2	1
-2.5	168.5	2016	1	-4.5	153.5	2016	2	2
-2.5	168.5	2016	2	5.5	162.5	2016	4	1
-2.5	168.5	2017	2	-3.5	153.5	2017	4	1
-2.5	168.5	2017	2	-1.5	136.5	2017	4	1
-2.5	169.5	2016	4	-17.5	168.5	2017	2	1
-2.5	169.5	2017	2	-2.5	147.5	2017	3	1
-2.5	169.5	2017	4	-4.5	159.5	2017	4	1
-2.5	170.5	2016	2	-3.5	153.5	2016	4	1
-2.5	170.5	2016	4	-5.5	159.5	2017	1	1
-2.5	170.5	2017	2	-7.5	156.5	2017	3	1
-2.5	171.5	2016	1	-5.5	154.5	2016	2	1
-2.5	171.5	2016	1	-4.5	145.5	2016	4	1
-2.5	171.5	2017	1	-3.5	153.5	2017	1	1
-2.5	172.5	2016	1	-2.5	176.5	2016	3	1
-2.5	172.5	2016	3	-2.5	150.5	2017	2	1
-2.5	172.5	2016	3	-2.5	151.5	2017	2	1
-2.5	172.5	2016	3	5.5	163.5	2017	4	1
-2.5	172.5	2016	4	-0.5	166.5	2016	4	1
-2.5	172.5	2017	2	-2.5	150.5	2017	3	1
-2.5	172.5	2017	2	-1.5	147.5	2017	4	1
-2.5	172.5	2017	2	0.5	173.5	2017	2	1
-2.5	173.5	2016	1	5.5	162.5	2016	4	1
-2.5	173.5	2016	3	-10.5	152.5	2017	2	1
-2.5	173.5	2016	3	-10.5	165.5	2017	3	1
-2.5	173.5	2016	3	-7.5	157.5	2016	4	1
-2.5	173.5	2016	3	-4.5	159.5	2016	4	1
-2.5	173.5	2016	4	-5.5	147.5	2017	2	1
-2.5	173.5	2016	4	-4.5	145.5	2017	4	1
-2.5	173.5	2017	2	-8.5	159.5	2017	4	1
-2.5	174.5	2016	2	3.5	172.5	2016	3	1
-2.5	174.5	2017	2	-4.5	153.5	2017	4	1
-2.5	175.5	2017	3	-1.5	175.5	2017	3	1
-2.5	177.5	2016	1	-3.5	152.5	2016	2	1
-2.5	177.5	2016	1	-3.5	154.5	2016	2	1
-2.5	177.5	2016	2	-4.5	153.5	2016	2	1
-2.5	177.5	2017	1	-3.5	154.5	2017	2	1
-2.5	177.5	2017	2	-1.5	174.5	2017	2	1
-2.5	177.5	2017	2	0.5	173.5	2017	3	1
-2.5	178.5	2016	1	-2.5	140.5	2016	4	1
-2.5	178.5	2016	1	-2.5	175.5	2016	1	1
-2.5	178.5	2016	1	-0.5	166.5	2016	2	1
-2.5	178.5	2016	2	-8.5	157.5	2017	2	1
-2.5	178.5	2016	2	7.5	151.5	2017	2	1
-2.5	178.5	2016	3	-6.5	156.5	2017	2	1
-2.5	178.5	2016	3	-5.5	147.5	2017	2	1
-2.5	178.5	2017	1	-9.5	161.5	2017	3	1
-2.5	178.5	2017	1	-8.5	160.5	2017	3	1
-2.5	178.5	2017	1	-7.5	156.5	2017	2	1
-2.5	178.5	2017	1	-4.5	145.5	2017	4	1
-2.5	178.5	2017	2	-7.5	177.5	2017	4	1
-2.5	178.5	2017	2	-7.5	178.5	2017	4	1
-2.5	178.5	2017	2	-1.5	174.5	2017	2	1
-2.5	178.5	2017	2	-1.5	176.5	2017	2	1
-2.5	179.5	2016	1	-7.5	157.5	2016	4	1
-2.5	179.5	2016	1	-7.5	158.5	2016	4	1
-2.5	179.5	2016	1	-6.5	156.5	2016	4	1
-2.5	179.5	2016	2	-2.5	152.5	2016	4	1
-2.5	179.5	2016	3	-11.5	166.5	2017	2	1
-2.5	179.5	2016	4	-10.5	162.5	2017	4	1
-2.5	179.5	2017	1	-5.5	159.5	2017	1	1
-2.5	179.5	2017	1	-4.5	145.5	2017	4	1
-2.5	179.5	2017	1	-2.5	147.5	2017	3	1
-2.5	179.5	2017	2	-6.5	176.5	2017	4	1
-2.5	179.5	2017	2	-5.5	176.5	2017	3	1
-1.5	-179.5	2016	1	-5.5	176.5	2016	2	1
-1.5	-179.5	2016	3	-1.5	138.5	2017	4	1
-1.5	-179.5	2016	4	-1.5	147.5	2017	2	1
-1.5	-179.5	2017	1	-9.5	167.5	2017	4	1
-1.5	-179.5	2017	1	-5.5	154.5	2017	3	1
-1.5	-178.5	2016	1	-5.5	154.5	2016	3	1
-1.5	-176.5	2016	1	-1.5	176.5	2016	1	1
-1.5	-175.5	2016	4	-7.5	157.5	2017	4	1
-1.5	-175.5	2016	4	-6.5	155.5	2017	2	1
-1.5	-174.5	2016	1	-1.5	175.5	2016	2	1
-1.5	-174.5	2016	4	-5.5	147.5	2017	4	1
-1.5	-174.5	2016	4	-4.5	145.5	2017	3	1
-1.5	-174.5	2016	4	-4.5	153.5	2017	3	1
-1.5	-173.5	2016	1	-9.5	159.5	2017	3	1
-1.5	-173.5	2016	1	-1.5	175.5	2017	1	1
-1.5	-173.5	2016	4	-8.5	178.5	2017	4	1
-1.5	-172.5	2016	1	-12.5	177.5	2016	4	1
-1.5	-172.5	2017	1	-6.5	147.5	2017	4	1
-1.5	-172.5	2017	1	-4.5	159.5	2017	2	1
-1.5	-172.5	2017	1	-2.5	150.5	2017	3	1
-1.5	-171.5	2017	1	-11.5	159.5	2017	4	1
-1.5	-171.5	2017	1	-9.5	152.5	2017	3	1
-1.5	-171.5	2017	1	-6.5	155.5	2017	2	1
-1.5	-171.5	2017	1	-3.5	153.5	2017	3	1
-1.5	-171.5	2017	1	-1.5	149.5	2017	3	1
-1.5	-171.5	2017	1	-1.5	176.5	2017	1	1
-1.5	-171.5	2017	1	-0.5	174.5	2017	2	1
-1.5	-171.5	2017	1	0.5	173.5	2017	1	1
-1.5	-171.5	2017	4	-2.5	176.5	2017	4	1
-1.5	-170.5	2017	1	-7.5	177.5	2017	2	1
-1.5	-170.5	2017	1	-2.5	175.5	2017	1	1
-1.5	-170.5	2017	1	0.5	173.5	2017	1	1
-1.5	-169.5	2016	4	-8.5	150.5	2017	4	1
-1.5	-169.5	2016	4	-7.5	178.5	2017	2	1
-1.5	-169.5	2016	4	-6.5	155.5	2017	4	1
-1.5	-169.5	2017	1	-5.5	159.5	2017	3	1
-1.5	-169.5	2017	1	-5.5	159.5	2017	4	1
-1.5	-169.5	2017	1	-5.5	176.5	2017	2	1
-1.5	-169.5	2017	1	0.5	173.5	2017	1	1
-1.5	-169.5	2017	2	-4.5	159.5	2017	4	1
-1.5	-169.5	2017	2	-2.5	176.5	2017	2	1
-1.5	-169.5	2017	3	-2.5	176.5	2017	4	1
-1.5	-169.5	2017	3	-1.5	174.5	2017	4	1
-1.5	-168.5	2016	1	-11.5	166.5	2016	4	1
-1.5	-168.5	2016	2	-9.5	159.5	2017	1	1
-1.5	-168.5	2016	2	-7.5	158.5	2017	2	1
-1.5	-168.5	2016	2	-1.5	174.5	2016	3	1
-1.5	-168.5	2016	2	-1.5	174.5	2017	4	1
-1.5	-168.5	2016	3	-6.5	149.5	2017	3	1
-1.5	-168.5	2017	1	-9.5	161.5	2017	4	1
-1.5	-168.5	2017	1	-6.5	150.5	2017	3	1
-1.5	-168.5	2017	1	-5.5	147.5	2017	4	1
-1.5	-168.5	2017	1	-2.5	176.5	2017	2	1
-1.5	-168.5	2017	1	0.5	173.5	2017	3	1
-1.5	-161.5	2016	1	-2.5	147.5	2016	3	1
-1.5	-152.5	2017	3	-3.5	-171.5	2017	3	1
-1.5	145.5	2016	4	-9.5	161.5	2017	3	1
-1.5	145.5	2017	1	-1.5	149.5	2017	2	1
-1.5	146.5	2016	2	-2.5	140.5	2016	2	1
-1.5	148.5	2017	1	-3.5	154.5	2017	1	1
-1.5	148.5	2017	2	-2.5	146.5	2017	3	1
-1.5	148.5	2017	4	-1.5	149.5	2017	4	1
-1.5	149.5	2017	1	-6.5	155.5	2017	2	1
-1.5	150.5	2017	1	-1.5	144.5	2017	2	1
-1.5	151.5	2016	1	-9.5	161.5	2016	4	1
-1.5	151.5	2016	4	7.5	151.5	2017	4	1
-1.5	151.5	2017	2	-2.5	150.5	2017	2	1
-1.5	154.5	2016	2	-10.5	151.5	2016	4	1
-1.5	154.5	2016	2	-9.5	152.5	2016	4	1
-1.5	154.5	2016	2	-8.5	161.5	2016	4	1
-1.5	154.5	2016	2	-3.5	153.5	2016	2	1
-1.5	154.5	2016	4	-2.5	150.5	2017	1	1
-1.5	155.5	2017	1	-1.5	147.5	2017	2	1
-1.5	155.5	2017	2	-2.5	147.5	2017	4	1
-1.5	156.5	2016	2	-9.5	167.5	2016	4	1
-1.5	156.5	2016	2	-1.5	149.5	2016	2	1
-1.5	156.5	2016	4	-2.5	146.5	2017	2	1
-1.5	156.5	2017	1	-5.5	147.5	2017	2	1
-1.5	157.5	2017	1	-9.5	152.5	2017	2	1
-1.5	158.5	2016	4	-9.5	159.5	2017	2	1
-1.5	158.5	2016	4	-5.5	159.5	2017	2	1
-1.5	158.5	2017	1	-9.5	161.5	2017	4	1
-1.5	158.5	2017	1	-2.5	152.5	2017	2	1
-1.5	158.5	2017	1	-1.5	149.5	2017	1	1
-1.5	158.5	2017	4	-7.5	155.5	2017	4	1
-1.5	159.5	2016	4	-7.5	158.5	2017	1	1
-1.5	159.5	2016	4	-6.5	155.5	2017	2	1
-1.5	159.5	2016	4	-5.5	159.5	2017	1	1
-1.5	160.5	2016	4	-5.5	154.5	2017	1	1
-1.5	160.5	2017	1	-1.5	144.5	2017	2	1
-1.5	163.5	2017	1	-5.5	154.5	2017	2	2
-1.5	163.5	2017	1	-4.5	145.5	2017	4	1
-1.5	164.5	2016	4	-8.5	160.5	2017	2	1
-1.5	164.5	2016	4	-5.5	147.5	2017	2	1
-1.5	164.5	2016	4	-2.5	150.5	2017	2	1
-1.5	166.5	2016	2	-9.5	150.5	2016	2	1
-1.5	166.5	2016	4	-9.5	167.5	2017	1	1
-1.5	166.5	2017	1	-9.5	159.5	2017	2	1
-1.5	167.5	2017	1	-0.5	166.5	2017	1	1
-1.5	167.5	2017	2	-6.5	149.5	2017	4	1
-1.5	167.5	2017	3	-0.5	135.5	2017	4	1
-1.5	168.5	2016	2	-1.5	136.5	2016	3	1
-1.5	168.5	2016	4	-9.5	159.5	2017	2	1
-1.5	168.5	2017	1	-11.5	166.5	2017	2	1
-1.5	169.5	2016	1	-4.5	145.5	2016	2	1
-1.5	169.5	2017	1	-4.5	159.5	2017	2	1
-1.5	170.5	2016	1	-4.5	145.5	2016	2	1
-1.5	170.5	2016	1	-4.5	145.5	2016	3	1
-1.5	170.5	2016	1	-1.5	175.5	2016	1	1
-1.5	170.5	2016	4	-4.5	153.5	2017	1	1
-1.5	170.5	2017	1	-3.5	152.5	2017	2	1
-1.5	171.5	2016	1	-5.5	147.5	2016	3	1
-1.5	171.5	2016	1	-5.5	155.5	2016	3	1
-1.5	171.5	2017	2	-9.5	161.5	2017	4	1
-1.5	171.5	2017	2	-5.5	154.5	2017	4	1
-1.5	171.5	2017	2	-4.5	154.5	2017	3	1
-1.5	172.5	2016	1	-1.5	175.5	2016	1	1
-1.5	172.5	2016	4	-8.5	160.5	2017	4	1
-1.5	172.5	2017	1	-2.5	150.5	2017	2	1
-1.5	172.5	2017	2	-11.5	166.5	2017	4	1
-1.5	172.5	2017	3	-6.5	155.5	2017	4	1
-1.5	173.5	2016	4	-10.5	162.5	2017	2	1
-1.5	173.5	2016	4	-0.5	166.5	2017	1	1
-1.5	174.5	2016	1	6.5	158.5	2017	2	1
-1.5	176.5	2017	3	-10.5	166.5	2017	4	1
-1.5	177.5	2016	1	-2.5	176.5	2016	1	2
-1.5	177.5	2016	2	5.5	157.5	2016	4	1
-1.5	177.5	2016	3	-6.5	176.5	2017	2	1
-1.5	177.5	2017	2	-9.5	161.5	2017	4	1
-1.5	177.5	2017	2	-0.5	174.5	2017	2	1
-1.5	178.5	2016	1	-1.5	174.5	2016	2	1
-1.5	178.5	2016	2	-1.5	175.5	2016	3	1
-1.5	178.5	2016	3	-7.5	155.5	2017	2	1
-1.5	178.5	2016	3	-6.5	149.5	2017	3	1
-1.5	178.5	2016	3	-5.5	146.5	2017	4	1
-1.5	178.5	2016	3	-1.5	174.5	2017	1	1
-1.5	178.5	2017	2	-1.5	174.5	2017	3	1
-1.5	178.5	2017	2	0.5	173.5	2017	3	1
-1.5	178.5	2017	2	1.5	173.5	2017	2	1
-1.5	178.5	2017	3	-1.5	175.5	2017	3	1
-1.5	178.5	2017	4	-4.5	159.5	2017	4	1
-1.5	179.5	2016	1	-1.5	149.5	2016	2	1
-1.5	179.5	2016	1	-0.5	166.5	2016	4	1
-1.5	179.5	2016	2	-2.5	151.5	2016	3	1
-1.5	179.5	2016	3	-8.5	159.5	2017	4	1
-1.5	179.5	2016	3	-6.5	150.5	2017	4	1
-1.5	179.5	2016	3	-2.5	151.5	2016	4	1
-1.5	179.5	2016	4	-9.5	161.5	2017	3	1
-1.5	179.5	2016	4	-8.5	159.5	2017	3	1
-1.5	179.5	2016	4	-7.5	156.5	2017	2	1
-1.5	179.5	2016	4	-5.5	159.5	2017	2	1
-1.5	179.5	2017	1	-6.5	155.5	2017	3	1
-1.5	179.5	2017	1	-3.5	152.5	2017	4	1
-1.5	179.5	2017	1	-1.5	175.5	2017	2	1
-1.5	179.5	2017	2	-10.5	161.5	2017	4	1
-0.5	-179.5	2017	3	-1.5	174.5	2017	4	1
-0.5	-178.5	2016	1	-2.5	176.5	2016	2	1
-0.5	-177.5	2016	1	-2.5	-171.5	2016	1	1
-0.5	-176.5	2016	1	-4.5	-172.5	2016	1	1
-0.5	-175.5	2016	1	-9.5	-171.5	2016	4	1
-0.5	-174.5	2016	1	-7.5	158.5	2016	3	1
-0.5	-174.5	2016	4	5.5	168.5	2017	3	1
-0.5	-173.5	2016	4	-5.5	176.5	2017	4	1
-0.5	-173.5	2017	2	-11.5	166.5	2017	4	1
-0.5	-173.5	2017	4	-8.5	178.5	2017	4	1
-0.5	-172.5	2016	4	-5.5	154.5	2017	3	1
-0.5	-172.5	2016	4	1.5	173.5	2017	1	1
-0.5	-171.5	2016	1	-5.5	176.5	2016	3	1
-0.5	-171.5	2016	1	-4.5	-171.5	2016	2	1
-0.5	-170.5	2016	1	5.5	162.5	2017	4	1
-0.5	-169.5	2016	4	-2.5	147.5	2017	2	1
-0.5	-169.5	2017	1	-1.5	174.5	2017	1	1
-0.5	-169.5	2017	1	-1.5	175.5	2017	4	1
-0.5	-169.5	2017	1	-0.5	174.5	2017	2	1
-0.5	-169.5	2017	3	-1.5	174.5	2017	4	1
-0.5	-168.5	2016	4	-4.5	145.5	2017	4	1
-0.5	-168.5	2017	1	-8.5	178.5	2017	3	1
-0.5	-168.5	2017	4	-1.5	175.5	2017	4	1
-0.5	-167.5	2016	1	11.5	166.5	2016	3	1
-0.5	-157.5	2016	1	5.5	162.5	2017	3	1
-0.5	-157.5	2016	1	6.5	158.5	2016	3	1
-0.5	-156.5	2017	1	-8.5	178.5	2017	4	1
-0.5	145.5	2016	4	-7.5	156.5	2017	2	1
-0.5	146.5	2016	4	-2.5	147.5	2017	2	1
-0.5	146.5	2016	4	-1.5	149.5	2017	1	1
-0.5	146.5	2017	1	-2.5	146.5	2017	2	1
-0.5	148.5	2017	1	-1.5	146.5	2017	2	1
-0.5	149.5	2017	1	-1.5	146.5	2017	2	1
-0.5	150.5	2017	1	-8.5	159.5	2017	3	1
-0.5	151.5	2017	1	-2.5	150.5	2017	3	1
-0.5	151.5	2017	2	-7.5	158.5	2017	4	1
-0.5	153.5	2016	2	-7.5	158.5	2016	3	1
-0.5	153.5	2017	1	-2.5	146.5	2017	2	1
-0.5	154.5	2017	1	6.5	149.5	2017	3	1
-0.5	156.5	2017	3	-5.5	154.5	2017	4	1
-0.5	157.5	2016	4	-4.5	153.5	2017	1	1
-0.5	157.5	2017	4	-0.5	166.5	2017	4	1
-0.5	164.5	2017	1	-9.5	152.5	2017	2	1
-0.5	165.5	2016	1	-0.5	166.5	2016	1	1
-0.5	165.5	2016	4	-10.5	165.5	2017	3	1
-0.5	165.5	2016	4	-7.5	155.5	2017	2	1
-0.5	166.5	2016	1	-6.5	155.5	2016	2	1
-0.5	166.5	2016	4	-3.5	154.5	2017	1	1
-0.5	166.5	2017	1	-4.5	153.5	2017	2	1
-0.5	166.5	2017	1	-0.5	166.5	2017	1	1
-0.5	166.5	2017	2	-4.5	154.5	2017	4	1
-0.5	167.5	2016	1	-9.5	152.5	2016	4	1
-0.5	167.5	2016	1	-8.5	158.5	2016	3	1
-0.5	167.5	2016	1	7.5	151.5	2016	2	1
-0.5	167.5	2017	1	-8.5	160.5	2017	1	1
-0.5	170.5	2016	1	-5.5	147.5	2016	3	1
-0.5	170.5	2016	2	-0.5	166.5	2016	2	1
-0.5	170.5	2017	1	-9.5	159.5	2017	2	1
-0.5	171.5	2016	1	-2.5	175.5	2016	1	1
-0.5	171.5	2016	1	-0.5	166.5	2016	1	1
-0.5	171.5	2016	4	-0.5	166.5	2017	1	2
-0.5	171.5	2016	4	-0.5	174.5	2017	1	1
-0.5	172.5	2016	3	-7.5	157.5	2017	2	1
-0.5	172.5	2017	1	-1.5	146.5	2017	3	1
-0.5	174.5	2017	2	-0.5	174.5	2017	2	1
-0.5	174.5	2017	2	0.5	173.5	2017	2	1
-0.5	175.5	2016	1	-5.5	154.5	2016	2	1
-0.5	175.5	2016	2	0.5	173.5	2016	2	1
-0.5	175.5	2016	4	0.5	173.5	2016	4	1
-0.5	175.5	2016	4	3.5	172.5	2017	1	1
-0.5	175.5	2017	1	-0.5	174.5	2017	2	1
-0.5	175.5	2017	4	-1.5	174.5	2017	4	1
-0.5	176.5	2016	4	-1.5	175.5	2017	2	1
-0.5	176.5	2016	4	-1.5	176.5	2017	1	1
-0.5	176.5	2017	2	3.5	172.5	2017	3	1
-0.5	177.5	2016	1	1.5	173.5	2016	3	1
-0.5	177.5	2016	3	-9.5	161.5	2017	3	1
-0.5	177.5	2016	4	-8.5	156.5	2017	2	1
-0.5	177.5	2016	4	-2.5	176.5	2016	4	1
-0.5	177.5	2017	1	-1.5	174.5	2017	1	1
-0.5	177.5	2017	2	1.5	172.5	2017	4	1
-0.5	177.5	2017	2	3.5	172.5	2017	2	1
-0.5	177.5	2017	4	-1.5	174.5	2017	4	1
-0.5	178.5	2016	3	-1.5	175.5	2016	3	1
-0.5	178.5	2016	3	5.5	163.5	2017	3	1
-0.5	178.5	2016	4	-1.5	175.5	2016	4	1
-0.5	178.5	2016	4	-1.5	176.5	2017	1	1
-0.5	178.5	2016	4	-0.5	174.5	2017	1	1
-0.5	178.5	2016	4	-0.5	174.5	2016	4	1
-0.5	178.5	2017	1	-2.5	150.5	2017	2	1
-0.5	178.5	2017	1	-0.5	166.5	2017	1	1
-0.5	178.5	2017	2	-2.5	175.5	2017	2	1
-0.5	178.5	2017	2	-2.5	176.5	2017	3	1
-0.5	178.5	2017	2	-1.5	175.5	2017	2	1
-0.5	178.5	2017	4	-4.5	159.5	2017	4	1
-0.5	179.5	2016	1	-1.5	149.5	2016	3	1
-0.5	179.5	2016	2	3.5	172.5	2016	3	1
-0.5	179.5	2016	3	-1.5	175.5	2017	1	1
-0.5	179.5	2016	3	-1.5	175.5	2016	4	1
-0.5	179.5	2016	4	-6.5	150.5	2017	4	1
-0.5	179.5	2016	4	-3.5	153.5	2017	1	1
-0.5	179.5	2016	4	-1.5	175.5	2017	1	1
-0.5	179.5	2016	4	0.5	173.5	2017	1	1
-0.5	179.5	2017	2	-10.5	166.5	2017	4	1
-0.5	179.5	2017	4	-1.5	174.5	2017	4	1
-0.5	179.5	2017	4	-0.5	166.5	2017	4	1
0.5	-174.5	2017	3	-1.5	176.5	2017	3	1
0.5	-172.5	2016	4	-9.5	150.5	2017	2	1
0.5	-172.5	2017	1	-3.5	154.5	2017	4	1
0.5	-171.5	2017	1	-3.5	152.5	2017	2	1
0.5	-171.5	2017	1	-2.5	151.5	2017	2	1
0.5	-170.5	2016	1	9.5	170.5	2017	2	1
0.5	-170.5	2017	1	-5.5	176.5	2017	2	1
0.5	-170.5	2017	2	-6.5	177.5	2017	4	1
0.5	-168.5	2016	1	-11.5	142.5	2017	2	1
0.5	140.5	2016	3	7.5	143.5	2016	4	1
0.5	143.5	2016	2	-2.5	140.5	2016	4	1
0.5	149.5	2016	4	9.5	170.5	2017	2	1
0.5	151.5	2017	2	-5.5	159.5	2017	4	1
0.5	152.5	2017	1	-1.5	149.5	2017	2	1
0.5	154.5	2016	4	7.5	149.5	2017	2	1
0.5	154.5	2017	2	-1.5	135.5	2017	4	1
0.5	164.5	2016	4	5.5	163.5	2017	2	1
0.5	164.5	2017	2	-3.5	152.5	2017	4	1
0.5	164.5	2017	2	-2.5	152.5	2017	3	1
0.5	165.5	2016	4	7.5	168.5	2017	1	1
0.5	166.5	2017	1	-3.5	153.5	2017	1	1
0.5	168.5	2016	1	7.5	134.5	2016	2	1
0.5	168.5	2017	2	-0.5	166.5	2017	2	1
0.5	169.5	2017	1	-1.5	149.5	2017	2	2
0.5	169.5	2017	2	-0.5	166.5	2017	2	1
0.5	170.5	2017	1	-0.5	166.5	2017	1	1
0.5	170.5	2017	2	0.5	173.5	2017	3	1
0.5	171.5	2016	1	5.5	162.5	2016	1	1
0.5	171.5	2016	1	13.5	144.5	2016	4	1
0.5	171.5	2017	2	-10.5	165.5	2017	4	1
0.5	171.5	2017	4	-0.5	166.5	2017	4	1
0.5	172.5	2017	1	-7.5	158.5	2017	2	1
0.5	174.5	2016	1	1.5	173.5	2016	1	1
0.5	174.5	2017	2	-1.5	176.5	2017	3	1
0.5	175.5	2017	1	-4.5	154.5	2017	2	1
0.5	175.5	2017	2	-0.5	174.5	2017	2	2
0.5	175.5	2017	2	0.5	173.5	2017	2	1
0.5	175.5	2017	2	1.5	172.5	2017	2	1
0.5	175.5	2017	4	0.5	173.5	2017	4	1
0.5	176.5	2016	4	0.5	173.5	2016	4	1
0.5	176.5	2017	2	-3.5	152.5	2017	3	1
0.5	176.5	2017	2	0.5	173.5	2017	2	1
0.5	176.5	2017	2	0.5	173.5	2017	3	1
0.5	176.5	2017	3	-1.5	144.5	2017	4	1
0.5	177.5	2016	3	-11.5	154.5	2017	4	1
0.5	177.5	2016	4	-1.5	174.5	2016	4	1
0.5	177.5	2016	4	3.5	172.5	2017	1	1
0.5	177.5	2017	1	0.5	173.5	2017	1	1
0.5	177.5	2017	2	-1.5	138.5	2017	4	1
0.5	177.5	2017	4	1.5	172.5	2017	4	1
0.5	178.5	2016	2	-3.5	153.5	2016	4	1
0.5	178.5	2016	3	7.5	168.5	2017	2	1
0.5	178.5	2016	4	-1.5	175.5	2017	1	1
0.5	178.5	2016	4	8.5	167.5	2017	3	1
0.5	178.5	2017	1	-1.5	174.5	2017	2	1
0.5	178.5	2017	2	-1.5	175.5	2017	3	1
0.5	178.5	2017	2	-1.5	175.5	2017	4	1
0.5	178.5	2017	2	3.5	172.5	2017	3	1
0.5	178.5	2017	4	-0.5	166.5	2017	4	1
0.5	178.5	2017	4	3.5	172.5	2017	4	1
0.5	179.5	2016	2	0.5	173.5	2017	2	1
0.5	179.5	2016	4	-3.5	152.5	2017	2	1
0.5	179.5	2016	4	-1.5	175.5	2016	4	1
0.5	179.5	2016	4	-0.5	166.5	2017	1	1
0.5	179.5	2017	1	-9.5	161.5	2017	2	1
0.5	179.5	2017	1	-1.5	175.5	2017	3	1
0.5	179.5	2017	2	-0.5	174.5	2017	2	1
0.5	179.5	2017	3	0.5	173.5	2017	3	1
0.5	179.5	2017	4	-4.5	159.5	2017	4	1
1.5	143.5	2016	4	-2.5	147.5	2017	2	1
1.5	144.5	2016	2	-0.5	134.5	2016	3	1
1.5	144.5	2017	2	6.5	158.5	2017	4	1
1.5	149.5	2017	2	7.5	151.5	2017	4	1
1.5	153.5	2017	3	-5.5	159.5	2017	4	1
1.5	155.5	2017	1	7.5	168.5	2017	2	1
1.5	157.5	2016	3	7.5	146.5	2017	4	1
1.5	165.5	2017	1	5.5	162.5	2017	2	1
1.5	166.5	2017	1	5.5	163.5	2017	2	1
1.5	167.5	2016	1	5.5	162.5	2016	2	1
1.5	167.5	2017	2	-1.5	149.5	2017	4	1
1.5	168.5	2016	1	7.5	168.5	2016	1	1
1.5	168.5	2016	3	-1.5	149.5	2016	4	1
1.5	169.5	2016	2	5.5	162.5	2016	4	1
1.5	170.5	2017	2	-7.5	157.5	2017	4	1
1.5	173.5	2017	4	1.5	172.5	2017	4	1
1.5	175.5	2017	2	-2.5	147.5	2017	3	1
1.5	175.5	2017	2	5.5	168.5	2017	2	1
1.5	176.5	2016	2	3.5	172.5	2016	3	1
1.5	176.5	2017	2	-10.5	165.5	2017	4	1
1.5	177.5	2016	3	9.5	138.5	2017	1	1
1.5	177.5	2017	1	0.5	173.5	2017	1	1
1.5	177.5	2017	1	3.5	172.5	2017	1	1
1.5	177.5	2017	4	-5.5	159.5	2017	4	1
1.5	177.5	2017	4	1.5	172.5	2017	4	1
1.5	178.5	2016	4	-5.5	154.5	2017	1	1
1.5	178.5	2017	1	1.5	172.5	2017	3	1
1.5	179.5	2017	1	-0.5	135.5	2017	4	1
2.5	-161.5	2016	1	-3.5	-171.5	2016	4	1
2.5	132.5	2016	4	-3.5	154.5	2017	4	1
2.5	151.5	2016	4	5.5	162.5	2017	2	1
2.5	152.5	2016	3	7.5	151.5	2017	2	1
2.5	154.5	2016	3	-8.5	160.5	2017	2	1
2.5	156.5	2017	2	5.5	163.5	2017	3	1
2.5	157.5	2017	1	6.5	149.5	2017	3	1
2.5	160.5	2017	1	-6.5	155.5	2017	4	1
2.5	162.5	2016	4	-5.5	147.5	2017	2	1
2.5	163.5	2016	2	7.5	168.5	2017	1	1
2.5	163.5	2016	2	9.5	138.5	2017	2	1
2.5	163.5	2017	1	5.5	163.5	2017	3	1
2.5	163.5	2017	2	-1.5	136.5	2017	4	1
2.5	164.5	2016	4	11.5	169.5	2017	2	1
2.5	168.5	2016	2	5.5	162.5	2017	1	1
2.5	170.5	2016	4	7.5	168.5	2017	3	1
2.5	174.5	2016	3	3.5	172.5	2016	3	1
2.5	176.5	2016	3	-9.5	141.5	2017	3	1
2.5	176.5	2017	1	3.5	172.5	2017	1	1
2.5	178.5	2016	1	3.5	172.5	2016	1	1
3.5	132.5	2016	2	-0.5	134.5	2016	4	1
3.5	141.5	2016	4	-1.5	149.5	2017	2	1
3.5	149.5	2016	2	7.5	151.5	2017	2	1
3.5	152.5	2016	2	-7.5	158.5	2016	4	1
3.5	153.5	2016	2	-3.5	151.5	2017	2	1
3.5	154.5	2016	2	-5.5	154.5	2016	4	1
3.5	155.5	2016	2	-7.5	159.5	2016	4	1
3.5	157.5	2016	3	5.5	162.5	2016	4	1
3.5	162.5	2016	4	5.5	168.5	2017	3	1
3.5	164.5	2016	2	5.5	163.5	2016	4	1
3.5	164.5	2016	3	5.5	162.5	2016	3	1
3.5	171.5	2016	2	-5.5	154.5	2017	1	1
3.5	173.5	2016	2	10.5	169.5	2017	1	1
3.5	174.5	2016	2	9.5	138.5	2017	4	1
3.5	174.5	2017	2	3.5	172.5	2017	3	1
3.5	176.5	2016	2	5.5	168.5	2016	3	1
3.5	176.5	2016	2	7.5	151.5	2017	2	1
4.5	147.5	2017	3	6.5	158.5	2017	4	1
4.5	149.5	2016	4	9.5	138.5	2017	3	1
4.5	151.5	2017	3	5.5	162.5	2017	4	1
4.5	153.5	2016	2	7.5	151.5	2016	4	1
4.5	153.5	2016	4	6.5	158.5	2017	1	1
4.5	153.5	2016	4	7.5	171.5	2017	2	1
4.5	163.5	2016	4	7.5	168.5	2016	4	1
4.5	164.5	2016	1	5.5	162.5	2016	2	1
4.5	164.5	2016	1	7.5	151.5	2016	1	1
4.5	164.5	2016	2	-1.5	149.5	2017	1	1
4.5	164.5	2016	2	6.5	171.5	2016	3	1
4.5	164.5	2016	2	11.5	166.5	2017	4	1
4.5	165.5	2017	1	7.5	151.5	2017	3	1
4.5	166.5	2016	2	5.5	153.5	2016	3	1
4.5	166.5	2016	4	5.5	162.5	2017	2	1
4.5	169.5	2016	1	7.5	155.5	2016	2	1
4.5	169.5	2017	1	5.5	163.5	2017	2	1
4.5	171.5	2016	2	8.5	167.5	2016	4	1
4.5	175.5	2016	2	-1.5	144.5	2016	4	1
5.5	-178.5	2016	1	7.5	151.5	2016	2	1
5.5	147.5	2016	2	8.5	150.5	2016	4	1
5.5	149.5	2017	2	8.5	150.5	2017	2	1
5.5	158.5	2017	2	5.5	163.5	2017	3	1
5.5	161.5	2016	2	7.5	168.5	2016	4	1
5.5	162.5	2016	4	5.5	162.5	2016	4	1
5.5	163.5	2016	2	5.5	162.5	2016	3	1
5.5	164.5	2016	1	6.5	157.5	2016	1	1
5.5	171.5	2016	1	6.5	171.5	2016	1	1
5.5	172.5	2016	1	6.5	158.5	2016	2	1
5.5	173.5	2016	1	5.5	163.5	2016	2	1
5.5	173.5	2016	1	9.5	170.5	2016	2	1
5.5	175.5	2016	2	6.5	171.5	2016	3	1
5.5	175.5	2016	2	9.5	170.5	2017	2	1
5.5	178.5	2016	2	3.5	172.5	2016	3	1
6.5	-159.5	2017	1	8.5	167.5	2017	3	1
6.5	139.5	2017	1	7.5	134.5	2017	2	1
6.5	139.5	2017	4	7.5	134.5	2017	4	1
6.5	142.5	2017	1	7.5	143.5	2017	2	1
6.5	144.5	2017	2	5.5	157.5	2017	4	1
6.5	145.5	2016	4	7.5	134.5	2017	3	1
6.5	149.5	2017	2	6.5	149.5	2017	2	1
6.5	154.5	2017	2	7.5	151.5	2017	3	1
6.5	160.5	2016	4	8.5	167.5	2017	1	1
6.5	160.5	2016	4	9.5	166.5	2017	2	1
6.5	167.5	2016	2	9.5	166.5	2017	1	1
6.5	175.5	2016	2	8.5	167.5	2017	1	1
6.5	175.5	2016	3	8.5	167.5	2016	4	1
6.5	177.5	2016	4	3.5	172.5	2017	2	1
7.5	166.5	2016	4	7.5	168.5	2017	4	1
7.5	175.5	2016	2	8.5	170.5	2016	3	1
7.5	175.5	2016	2	9.5	170.5	2016	4	1
7.5	175.5	2016	3	8.5	167.5	2017	1	1
8.5	143.5	2016	4	7.5	134.5	2017	1	1
8.5	171.5	2017	1	8.5	167.5	2017	3	1
8.5	174.5	2016	2	10.5	169.5	2016	3	1
9.5	138.5	2017	3	9.5	138.5	2017	4	1
9.5	161.5	2016	4	7.5	151.5	2017	3	1
9.5	171.5	2016	2	10.5	169.5	2016	2	1
9.5	173.5	2017	1	9.5	170.5	2017	2	1
9.5	174.5	2016	3	11.5	165.5	2016	4	1
9.5	174.5	2017	1	7.5	168.5	2017	2	1
10.5	174.5	2016	3	11.5	166.5	2016	4	1
